# Supplementary material for: Universal and Non-Universal Features in the Random Shear Model
Source: Entropy (Basel). 2022 Sep 24;24(10):1350. doi: 10.3390/e24101350 (PMC9600650; doi:10.3390/e24101350)
Supplement: Supplementary file 1 [file entropy-24-01350-s001.zip]

Archive with 1 entries (1 files):
- entropy-1878712-supplementary.pdf
